# Supplementary material for: simona: a comprehensive R package for semantic similarity analysis on bio-ontologies
Source: BMC Genomics. 2024 Sep 16;25:869. doi: 10.1186/s12864-024-10759-4 (PMC11406866; doi:10.1186/s12864-024-10759-4)
Supplement: Supplementary file 1 — Supplementary Material 1. Compare to other tools [file 12864_2024_10759_MOESM1_ESM.zip]

Archive with 13 entries (12 files):
- suppl1_compare_tools/
- suppl1_compare_tools/compare_tools.RData
- suppl1_compare_tools/compare_sim_mat.RData
- suppl1_compare_tools/ICsBPhumanall.rda
- suppl1_compare_tools/jquery.sticky.js
- suppl1_compare_tools/.DS_Store
- __MACOSX/suppl1_compare_tools/._.DS_Store
- suppl1_compare_tools/go-basic.obo
- __MACOSX/suppl1_compare_tools/._go-basic.obo
- suppl1_compare_tools/main.css
- suppl1_compare_tools/compare_tools.html
- __MACOSX/suppl1_compare_tools/._compare_tools.html
- suppl1_compare_tools/compare_tools.Rmd
