# Supplementary material for: simona: a comprehensive R package for semantic similarity analysis on bio-ontologies
Source: BMC Genomics. 2024 Sep 16;25:869. doi: 10.1186/s12864-024-10759-4 (PMC11406866; doi:10.1186/s12864-024-10759-4)
Supplement: Supplementary file 2 — Supplementary Material 2. The algorithm [file 12864_2024_10759_MOESM2_ESM.zip]

Archive with 12 entries (11 files):
- suppl2_algorithm/
- suppl2_algorithm/jquery.sticky.js
- suppl2_algorithm/algorithm.html
- __MACOSX/suppl2_algorithm/._algorithm.html
- suppl2_algorithm/.DS_Store
- __MACOSX/suppl2_algorithm/._.DS_Store
- suppl2_algorithm/f1.png
- __MACOSX/suppl2_algorithm/._f1.png
- suppl2_algorithm/algorithm.Rmd
- suppl2_algorithm/main.css
- suppl2_algorithm/f2.png
- __MACOSX/suppl2_algorithm/._f2.png
