# Supplementary material for: simona: a comprehensive R package for semantic similarity analysis on bio-ontologies
Source: BMC Genomics. 2024 Sep 16;25:869. doi: 10.1186/s12864-024-10759-4 (PMC11406866; doi:10.1186/s12864-024-10759-4)
Supplement: Supplementary file 3 — Supplementary Material 3. Compare IC methods [file 12864_2024_10759_MOESM3_ESM.zip]

Archive with 6 entries (5 files):
- suppl3_compare_ic_methods/
- suppl3_compare_ic_methods/jquery.sticky.js
- suppl3_compare_ic_methods/compare_ic_methods.Rmd
- suppl3_compare_ic_methods/compare_ic_methods.html
- __MACOSX/suppl3_compare_ic_methods/._compare_ic_methods.html
- suppl3_compare_ic_methods/main.css
