# Supplementary material for: simona: a comprehensive R package for semantic similarity analysis on bio-ontologies
Source: BMC Genomics. 2024 Sep 16;25:869. doi: 10.1186/s12864-024-10759-4 (PMC11406866; doi:10.1186/s12864-024-10759-4)
Supplement: Supplementary file 4 — Supplementary Material 4. Compare semantic similarity methods [file 12864_2024_10759_MOESM4_ESM.zip]

Archive with 82 entries (80 files):
- suppl4_compare_sim_methods/
- suppl4_compare_sim_methods/jquery.sticky.js
- suppl4_compare_sim_methods/compare_sim_methods.Rmd
- suppl4_compare_sim_methods/.DS_Store
- __MACOSX/suppl4_compare_sim_methods/._.DS_Store
- suppl4_compare_sim_methods/main.css
- suppl4_compare_sim_methods/image/
- suppl4_compare_sim_methods/compare_sim_methods.html
- __MACOSX/suppl4_compare_sim_methods/._compare_sim_methods.html
- suppl4_compare_sim_methods/image/go_bp_random_500_sim_Sim_AIC_2014.png
- suppl4_compare_sim_methods/image/go_bp_random_500_sim_Sim_Lin_1998_Lin_order.png
- suppl4_compare_sim_methods/image/go_bp_random_500_sim_Sim_Wang_edge_2012.png
- suppl4_compare_sim_methods/image/go_bp_random_500_sim_Sim_Ancestor_Lin_order.png
- suppl4_compare_sim_methods/image/go_bp_random_500_sim_Sim_Relevance_2006.png
- suppl4_compare_sim_methods/image/go_bp_random_500_sim_Sim_Relevance_2006_Lin_order.png
- suppl4_compare_sim_methods/image/go_bp_random_500_sim_Sim_Zhong_2002_Lin_order.png
- suppl4_compare_sim_methods/image/go_bp_random_500_sim_Sim_Leocock_1998_Lin_order.png
- suppl4_compare_sim_methods/image/go_bp_random_500_sim_Sim_Jiang_1997_Lin_order.png
- suppl4_compare_sim_methods/image/go_bp_random_500_sim_Sim_Lin_1998.png
- suppl4_compare_sim_methods/image/go_bp_random_500_sim_Sim_Rada_1989.png
- suppl4_compare_sim_methods/image/go_bp_random_500_sim_Sim_Wang_edge_2012_Lin_order.png
- suppl4_compare_sim_methods/image/go_bp_random_500_sim_Sim_Dice.png
- suppl4_compare_sim_methods/image/go_bp_random_500_sim_Sim_Wang_2007_Lin_order.png
- suppl4_compare_sim_methods/image/go_bp_random_500_sim_Sim_Zhang_2006.png
- suppl4_compare_sim_methods/image/go_bp_random_500_sim_Sim_Pekar_2002.png
- suppl4_compare_sim_methods/image/go_bp_random_500_sim_Sim_Pekar_2002_Lin_order.png
- suppl4_compare_sim_methods/image/go_bp_random_500_sim_Sim_Kappa_Lin_order.png
- suppl4_compare_sim_methods/image/go_bp_random_500_sim_Sim_Kappa.png
- suppl4_compare_sim_methods/image/go_bp_random_500_sim_Sim_SimIC_2010.png
- suppl4_compare_sim_methods/image/go_bp_random_500_sim_Sim_GOGO_2018.png
- suppl4_compare_sim_methods/image/go_bp_random_500_sim_Sim_Rada_1989_Lin_order.png
- suppl4_compare_sim_methods/image/go_bp_random_500_sim_Sim_Shenoy_2012.png
- suppl4_compare_sim_methods/image/go_bp_random_500_sim_Sim_universal_Lin_order.png
- suppl4_compare_sim_methods/image/go_bp_random_500_sim_Sim_Overlap_Lin_order.png
- suppl4_compare_sim_methods/image/go_bp_random_500_sim_Sim_GOGO_2018_Lin_order.png
- suppl4_compare_sim_methods/image/go_bp_random_500_sim_Sim_Li_2003.png
- suppl4_compare_sim_methods/image/go_bp_random_500_sim_Sim_Stojanovic_2001.png
- suppl4_compare_sim_methods/image/go_bp_random_500_sim_Sim_Dice_Lin_order.png
- suppl4_compare_sim_methods/image/go_bp_random_500_sim_Sim_Slimani_2006_Lin_order.png
- suppl4_compare_sim_methods/image/go_bp_random_500_sim_Sim_Wang_2007.png
- suppl4_compare_sim_methods/image/go_bp_random_500_sim_Sim_Zhang_2006_Lin_order.png
- suppl4_compare_sim_methods/image/go_bp_random_500_sim_Sim_XGraSM_2013.png
- suppl4_compare_sim_methods/image/go_bp_random_500_sim_Sim_RSS_2013.png
- suppl4_compare_sim_methods/image/go_bp_random_500_sim_Sim_WP_1994_Lin_order.png
- suppl4_compare_sim_methods/image/go_bp_random_500_sim_Sim_SimIC_2010_Lin_order.png
- suppl4_compare_sim_methods/image/go_bp_random_500_sim_Sim_WP_1994.png
- suppl4_compare_sim_methods/image/go_bp_random_500_sim_Sim_AlMubaid_2006_Lin_order.png
- suppl4_compare_sim_methods/image/go_bp_random_500_sim_Sim_Jaccard.png
- suppl4_compare_sim_methods/image/go_bp_random_500_sim_Sim_XGraSM_2013_Lin_order.png
- suppl4_compare_sim_methods/image/go_bp_random_500_sim_Sim_Ancestor.png
- suppl4_compare_sim_methods/image/go_bp_random_500_sim_Sim_Shen_2010_Lin_order.png
- suppl4_compare_sim_methods/image/go_bp_random_500_sim_Sim_Resnik_edge_2005_Lin_order.png
- suppl4_compare_sim_methods/image/go_bp_random_500_sim_Sim_AlMubaid_2006.png
- suppl4_compare_sim_methods/image/go_bp_random_500_sim_Sim_AIC_2014_Lin_order.png
- suppl4_compare_sim_methods/image/go_bp_random_500_sim_Sim_FaITH_2010.png
- suppl4_compare_sim_methods/image/go_bp_random_500_sim_Sim_EISI_2015_Lin_order.png
- suppl4_compare_sim_methods/image/go_bp_random_500_sim_Sim_HRSS_2013.png
- suppl4_compare_sim_methods/image/go_bp_random_500_sim_Sim_Jiang_1997.png
- suppl4_compare_sim_methods/image/go_bp_random_500_sim_Sim_universal.png
- suppl4_compare_sim_methods/image/go_bp_random_500_sim_Sim_Overlap.png
- suppl4_compare_sim_methods/image/go_bp_random_500_sim_Sim_SSDD_2013.png
- suppl4_compare_sim_methods/image/go_bp_random_500_sim_Sim_Stojanovic_2001_Lin_order.png
- suppl4_compare_sim_methods/image/go_bp_random_500_sim_Sim_Resnik_1999.png
- suppl4_compare_sim_methods/image/go_bp_random_500_sim_Sim_HRSS_2013_Lin_order.png
- suppl4_compare_sim_methods/image/go_bp_random_500_sim_Sim_Li_2003_Lin_order.png
- suppl4_compare_sim_methods/image/scatterplot_group_5.png
- suppl4_compare_sim_methods/image/go_bp_random_500_sim_Sim_Shenoy_2012_Lin_order.png
- suppl4_compare_sim_methods/image/go_bp_random_500_sim_Sim_Slimani_2006.png
- suppl4_compare_sim_methods/image/scatterplot_group_4.png
- suppl4_compare_sim_methods/image/go_bp_random_500_sim_Sim_Leocock_1998.png
- suppl4_compare_sim_methods/image/go_bp_random_500_sim_Sim_Shen_2010.png
- suppl4_compare_sim_methods/image/go_bp_random_500_sim_Sim_Jaccard_Lin_order.png
- suppl4_compare_sim_methods/image/scatterplot_group_3.png
- suppl4_compare_sim_methods/image/go_bp_random_500_sim_Sim_RSS_2013_Lin_order.png
- suppl4_compare_sim_methods/image/go_bp_random_500_sim_Sim_FaITH_2010_Lin_order.png
- suppl4_compare_sim_methods/image/scatterplot_group_2.png
- suppl4_compare_sim_methods/image/go_bp_random_500_sim_Sim_Zhong_2002.png
- suppl4_compare_sim_methods/image/go_bp_random_500_sim_Sim_SSDD_2013_Lin_order.png
- suppl4_compare_sim_methods/image/go_bp_random_500_sim_Sim_Resnik_1999_Lin_order.png
- suppl4_compare_sim_methods/image/go_bp_random_500_sim_Sim_Resnik_edge_2005.png
- suppl4_compare_sim_methods/image/go_bp_random_500_sim_Sim_EISI_2015.png
- suppl4_compare_sim_methods/image/scatterplot_group_1.png
