# Supplementary material for: simona: a comprehensive R package for semantic similarity analysis on bio-ontologies
Source: BMC Genomics. 2024 Sep 16;25:869. doi: 10.1186/s12864-024-10759-4 (PMC11406866; doi:10.1186/s12864-024-10759-4)
Supplement: Supplementary file 5 — Supplementary Material 5. Compare topology-based and annotation-based semantic similarity methods [file 12864_2024_10759_MOESM5_ESM.zip]

Archive with 6 entries (5 files):
- suppl5_compare_topo_anno/
- suppl5_compare_topo_anno/jquery.sticky.js
- suppl5_compare_topo_anno/compare_topo_anno.html
- __MACOSX/suppl5_compare_topo_anno/._compare_topo_anno.html
- suppl5_compare_topo_anno/main.css
- suppl5_compare_topo_anno/compare_topo_anno.Rmd
