# Supplementary material for: simona: a comprehensive R package for semantic similarity analysis on bio-ontologies
Source: BMC Genomics. 2024 Sep 16;25:869. doi: 10.1186/s12864-024-10759-4 (PMC11406866; doi:10.1186/s12864-024-10759-4)
Supplement: Supplementary file 6 — Supplementary Material 6. OBO Foundry gallery [file 12864_2024_10759_MOESM6_ESM.zip]

Archive with 655 entries (653 files):
- suppl6_OBOFoundry_gallery/
- suppl6_OBOFoundry_gallery/.DS_Store
- __MACOSX/suppl6_OBOFoundry_gallery/._.DS_Store
- suppl6_OBOFoundry_gallery/OBOFoundry_summary.rds
- suppl6_OBOFoundry_gallery/OBOFoundry_meta_table.rds
- suppl6_OBOFoundry_gallery/image/
- suppl6_OBOFoundry_gallery/run_time_OBOFoundry.R
- suppl6_OBOFoundry_gallery/OBOFoundry_viz.html
- __MACOSX/suppl6_OBOFoundry_gallery/._OBOFoundry_viz.html
- suppl6_OBOFoundry_gallery/OBOFoundry_viz.Rmd
- suppl6_OBOFoundry_gallery/OBOFoundry.R
- suppl6_OBOFoundry_gallery/image/OBOFoundry_opmi_runtime.png
- suppl6_OBOFoundry_gallery/image/OBOFoundry_planp_heatmap.png
- suppl6_OBOFoundry_gallery/image/OBOFoundry_obib.png
- suppl6_OBOFoundry_gallery/image/OBOFoundry_uo_heatmap.png
- suppl6_OBOFoundry_gallery/image/OBOFoundry_peco.png
- suppl6_OBOFoundry_gallery/image/OBOFoundry_fma_heatmap.png
- suppl6_OBOFoundry_gallery/image/OBOFoundry_zfa_heatmap.png
- suppl6_OBOFoundry_gallery/image/OBOFoundry_ro_heatmap.png
- suppl6_OBOFoundry_gallery/image/OBOFoundry_ceph_runtime.png
- suppl6_OBOFoundry_gallery/image/OBOFoundry_bspo_heatmap.png
- suppl6_OBOFoundry_gallery/image/OBOFoundry_emapa_runtime.png
- suppl6_OBOFoundry_gallery/image/OBOFoundry_mcro_heatmap.png
- suppl6_OBOFoundry_gallery/image/OBOFoundry_wbphenotype.png
- suppl6_OBOFoundry_gallery/image/OBOFoundry_po_runtime.png
- suppl6_OBOFoundry_gallery/image/OBOFoundry_cmo_heatmap.png
- suppl6_OBOFoundry_gallery/image/OBOFoundry_tto.png
- suppl6_OBOFoundry_gallery/image/OBOFoundry_rxno_heatmap.png
- suppl6_OBOFoundry_gallery/image/OBOFoundry_mop.png
- suppl6_OBOFoundry_gallery/image/OBOFoundry_mmo.png
- suppl6_OBOFoundry_gallery/image/OBOFoundry_mf_heatmap.png
- suppl6_OBOFoundry_gallery/image/OBOFoundry_flopo_runtime.png
- suppl6_OBOFoundry_gallery/image/OBOFoundry_tao.png
- suppl6_OBOFoundry_gallery/image/OBOFoundry_ornaseq_runtime.png
- suppl6_OBOFoundry_gallery/image/OBOFoundry_one_heatmap.png
- suppl6_OBOFoundry_gallery/image/OBOFoundry_swo_heatmap.png
- suppl6_OBOFoundry_gallery/image/OBOFoundry_oostt.png
- suppl6_OBOFoundry_gallery/image/OBOFoundry_plana_runtime.png
- suppl6_OBOFoundry_gallery/image/OBOFoundry_apollo_sv_runtime.png
- suppl6_OBOFoundry_gallery/image/OBOFoundry_txpo_heatmap.png
- suppl6_OBOFoundry_gallery/image/OBOFoundry_fypo.png
- suppl6_OBOFoundry_gallery/image/OBOFoundry_ons_heatmap.png
- suppl6_OBOFoundry_gallery/image/OBOFoundry_chebi_heatmap.png
- suppl6_OBOFoundry_gallery/image/OBOFoundry_maxo.png
- suppl6_OBOFoundry_gallery/image/OBOFoundry_oostt_runtime.png
- suppl6_OBOFoundry_gallery/image/OBOFoundry_envo.png
- suppl6_OBOFoundry_gallery/image/OBOFoundry_cro_heatmap.png
- suppl6_OBOFoundry_gallery/image/OBOFoundry_mpio_heatmap.png
- suppl6_OBOFoundry_gallery/image/OBOFoundry_ovae.png
- suppl6_OBOFoundry_gallery/image/OBOFoundry_htn_heatmap.png
- suppl6_OBOFoundry_gallery/image/OBOFoundry_vario_runtime.png
- suppl6_OBOFoundry_gallery/image/OBOFoundry_oba.png
- suppl6_OBOFoundry_gallery/image/OBOFoundry_flu_runtime.png
- suppl6_OBOFoundry_gallery/image/OBOFoundry_dpo.png
- suppl6_OBOFoundry_gallery/image/OBOFoundry_ncit_heatmap.png
- suppl6_OBOFoundry_gallery/image/OBOFoundry_fix.png
- suppl6_OBOFoundry_gallery/image/OBOFoundry_symp_heatmap.png
- suppl6_OBOFoundry_gallery/image/OBOFoundry_mod.png
- suppl6_OBOFoundry_gallery/image/OBOFoundry_taxrank_heatmap.png
- suppl6_OBOFoundry_gallery/image/OBOFoundry_stato_runtime.png
- suppl6_OBOFoundry_gallery/image/OBOFoundry_mondo.png
- suppl6_OBOFoundry_gallery/image/OBOFoundry_cteno_runtime.png
- suppl6_OBOFoundry_gallery/image/OBOFoundry_txpo.png
- suppl6_OBOFoundry_gallery/image/OBOFoundry_pso_runtime.png
- suppl6_OBOFoundry_gallery/image/OBOFoundry_mfmo_runtime.png
- suppl6_OBOFoundry_gallery/image/OBOFoundry_ontoneo_heatmap.png
- suppl6_OBOFoundry_gallery/image/OBOFoundry_ma_runtime.png
- suppl6_OBOFoundry_gallery/image/OBOFoundry_pdumdv_runtime.png
- suppl6_OBOFoundry_gallery/image/OBOFoundry_vto.png
- suppl6_OBOFoundry_gallery/image/OBOFoundry_pdro_runtime.png
- suppl6_OBOFoundry_gallery/image/OBOFoundry_hso.png
- suppl6_OBOFoundry_gallery/image/OBOFoundry_hp_runtime.png
- suppl6_OBOFoundry_gallery/image/OBOFoundry_fovt.png
- suppl6_OBOFoundry_gallery/image/OBOFoundry_clao_runtime.png
- suppl6_OBOFoundry_gallery/image/OBOFoundry_ohpi.png
- suppl6_OBOFoundry_gallery/image/OBOFoundry_cido_runtime.png
- suppl6_OBOFoundry_gallery/image/OBOFoundry_ecocore_heatmap.png
- suppl6_OBOFoundry_gallery/image/OBOFoundry_ogms_heatmap.png
- suppl6_OBOFoundry_gallery/image/OBOFoundry_upheno.png
- suppl6_OBOFoundry_gallery/image/OBOFoundry_omo.png
- suppl6_OBOFoundry_gallery/image/OBOFoundry_micro.png
- suppl6_OBOFoundry_gallery/image/OBOFoundry_mp_heatmap.png
- suppl6_OBOFoundry_gallery/image/OBOFoundry_mamo.png
- suppl6_OBOFoundry_gallery/image/OBOFoundry_clyh_heatmap.png
- suppl6_OBOFoundry_gallery/image/OBOFoundry_ddanat_heatmap.png
- suppl6_OBOFoundry_gallery/image/OBOFoundry_pw_heatmap.png
- suppl6_OBOFoundry_gallery/image/OBOFoundry_caro_runtime.png
- suppl6_OBOFoundry_gallery/image/OBOFoundry_tto_runtime.png
- suppl6_OBOFoundry_gallery/image/OBOFoundry_lepao_runtime.png
- suppl6_OBOFoundry_gallery/image/OBOFoundry_eco.png
- suppl6_OBOFoundry_gallery/image/OBOFoundry_mco_runtime.png
- suppl6_OBOFoundry_gallery/image/OBOFoundry_cdno_runtime.png
- suppl6_OBOFoundry_gallery/image/OBOFoundry_gecko_runtime.png
- __MACOSX/suppl6_OBOFoundry_gallery/image/._OBOFoundry_gecko_runtime.png
- suppl6_OBOFoundry_gallery/image/OBOFoundry_ecto_heatmap.png
- suppl6_OBOFoundry_gallery/image/OBOFoundry_hao_runtime.png
- suppl6_OBOFoundry_gallery/image/OBOFoundry_gno_runtime.png
- suppl6_OBOFoundry_gallery/image/OBOFoundry_aism_runtime.png
- suppl6_OBOFoundry_gallery/image/OBOFoundry_upa.png
- suppl6_OBOFoundry_gallery/image/OBOFoundry_colao.png
- suppl6_OBOFoundry_gallery/image/OBOFoundry_vto_heatmap.png
- suppl6_OBOFoundry_gallery/image/OBOFoundry_opl_heatmap.png
- suppl6_OBOFoundry_gallery/image/OBOFoundry_omrse.png
- suppl6_OBOFoundry_gallery/image/OBOFoundry_miapa.png
- suppl6_OBOFoundry_gallery/image/.DS_Store
- __MACOSX/suppl6_OBOFoundry_gallery/image/._.DS_Store
- suppl6_OBOFoundry_gallery/image/OBOFoundry_cheminf_runtime.png
- suppl6_OBOFoundry_gallery/image/OBOFoundry_fypo_heatmap.png
- suppl6_OBOFoundry_gallery/image/OBOFoundry_fobi_heatmap.png
- suppl6_OBOFoundry_gallery/image/OBOFoundry_rs.png
- suppl6_OBOFoundry_gallery/image/OBOFoundry_so_heatmap.png
- suppl6_OBOFoundry_gallery/image/OBOFoundry_ido_runtime.png
- suppl6_OBOFoundry_gallery/image/OBOFoundry_apo_heatmap.png
- suppl6_OBOFoundry_gallery/image/OBOFoundry_duo_heatmap.png
- suppl6_OBOFoundry_gallery/image/OBOFoundry_rex_heatmap.png
- suppl6_OBOFoundry_gallery/image/OBOFoundry_to_heatmap.png
- suppl6_OBOFoundry_gallery/image/OBOFoundry_cio_runtime.png
- suppl6_OBOFoundry_gallery/image/OBOFoundry_ico_runtime.png
- suppl6_OBOFoundry_gallery/image/OBOFoundry_ngbo_runtime.png
- suppl6_OBOFoundry_gallery/image/OBOFoundry_pr_heatmap.png
- suppl6_OBOFoundry_gallery/image/OBOFoundry_trans.png
- suppl6_OBOFoundry_gallery/image/OBOFoundry_iao_heatmap.png
- suppl6_OBOFoundry_gallery/image/OBOFoundry_gno.png
- suppl6_OBOFoundry_gallery/image/OBOFoundry_zeco_runtime.png
- suppl6_OBOFoundry_gallery/image/OBOFoundry_fbsp.png
- suppl6_OBOFoundry_gallery/image/OBOFoundry_iao.png
- suppl6_OBOFoundry_gallery/image/OBOFoundry_scdo_heatmap.png
- suppl6_OBOFoundry_gallery/image/OBOFoundry_dpo_runtime.png
- suppl6_OBOFoundry_gallery/image/OBOFoundry_phipo_runtime.png
- suppl6_OBOFoundry_gallery/image/OBOFoundry_vo_runtime.png
- suppl6_OBOFoundry_gallery/image/OBOFoundry_colao_runtime.png
- suppl6_OBOFoundry_gallery/image/OBOFoundry_clo_heatmap.png
- suppl6_OBOFoundry_gallery/image/OBOFoundry_aro_runtime.png
- suppl6_OBOFoundry_gallery/image/OBOFoundry_mamo_runtime.png
- suppl6_OBOFoundry_gallery/image/OBOFoundry_ontoneo.png
- suppl6_OBOFoundry_gallery/image/OBOFoundry_cheminf.png
- suppl6_OBOFoundry_gallery/image/OBOFoundry_wbbt_heatmap.png
- suppl6_OBOFoundry_gallery/image/OBOFoundry_iceo_runtime.png
- suppl6_OBOFoundry_gallery/image/OBOFoundry_bto_runtime.png
- suppl6_OBOFoundry_gallery/image/OBOFoundry_ons.png
- suppl6_OBOFoundry_gallery/image/OBOFoundry_oba_runtime.png
- suppl6_OBOFoundry_gallery/image/OBOFoundry_amphx_heatmap.png
- suppl6_OBOFoundry_gallery/image/OBOFoundry_spd.png
- suppl6_OBOFoundry_gallery/image/OBOFoundry_pato_heatmap.png
- suppl6_OBOFoundry_gallery/image/OBOFoundry_ncbitaxon.png
- suppl6_OBOFoundry_gallery/image/OBOFoundry_emap_heatmap.png
- suppl6_OBOFoundry_gallery/image/OBOFoundry_po.png
- suppl6_OBOFoundry_gallery/image/OBOFoundry_nbo_runtime.png
- suppl6_OBOFoundry_gallery/image/OBOFoundry_xco_runtime.png
- suppl6_OBOFoundry_gallery/image/OBOFoundry_obib_runtime.png
- suppl6_OBOFoundry_gallery/image/OBOFoundry_nomen.png
- suppl6_OBOFoundry_gallery/image/OBOFoundry_cto_heatmap.png
- suppl6_OBOFoundry_gallery/image/OBOFoundry_xco.png
- suppl6_OBOFoundry_gallery/image/OBOFoundry_one.png
- suppl6_OBOFoundry_gallery/image/OBOFoundry_ppo_heatmap.png
- suppl6_OBOFoundry_gallery/image/OBOFoundry_gaz_heatmap.png
- suppl6_OBOFoundry_gallery/image/OBOFoundry_eupath_runtime.png
- suppl6_OBOFoundry_gallery/image/OBOFoundry_upa_heatmap.png
- suppl6_OBOFoundry_gallery/image/OBOFoundry_spd_runtime.png
- suppl6_OBOFoundry_gallery/image/OBOFoundry_cl_runtime.png
- suppl6_OBOFoundry_gallery/image/OBOFoundry_ehdaa2.png
- suppl6_OBOFoundry_gallery/image/OBOFoundry_xao_heatmap.png
- suppl6_OBOFoundry_gallery/image/OBOFoundry_mpath_runtime.png
- suppl6_OBOFoundry_gallery/image/OBOFoundry_vsao.png
- suppl6_OBOFoundry_gallery/image/OBOFoundry_foodon_runtime.png
- suppl6_OBOFoundry_gallery/image/OBOFoundry_rxno.png
- suppl6_OBOFoundry_gallery/image/OBOFoundry_ovae_heatmap.png
- suppl6_OBOFoundry_gallery/image/OBOFoundry_micro_heatmap.png
- suppl6_OBOFoundry_gallery/image/OBOFoundry_chmo_runtime.png
- suppl6_OBOFoundry_gallery/image/OBOFoundry_ogsf_heatmap.png
- suppl6_OBOFoundry_gallery/image/OBOFoundry_omp_runtime.png
- suppl6_OBOFoundry_gallery/image/OBOFoundry_fovt_runtime.png
- suppl6_OBOFoundry_gallery/image/OBOFoundry_maxo_runtime.png
- suppl6_OBOFoundry_gallery/image/OBOFoundry_omiabis_heatmap.png
- suppl6_OBOFoundry_gallery/image/OBOFoundry_idomal_heatmap.png
- suppl6_OBOFoundry_gallery/image/OBOFoundry_oarcs_heatmap.png
- suppl6_OBOFoundry_gallery/image/OBOFoundry_tgma.png
- suppl6_OBOFoundry_gallery/image/OBOFoundry_kisao_runtime.png
- suppl6_OBOFoundry_gallery/image/OBOFoundry_gecko.png
- suppl6_OBOFoundry_gallery/image/OBOFoundry_fbbt_runtime.png
- suppl6_OBOFoundry_gallery/image/OBOFoundry_aeo_heatmap.png
- __MACOSX/suppl6_OBOFoundry_gallery/image/._OBOFoundry_aeo_heatmap.png
- suppl6_OBOFoundry_gallery/image/OBOFoundry_ehdaa2_runtime.png
- suppl6_OBOFoundry_gallery/image/OBOFoundry_mod_heatmap.png
- suppl6_OBOFoundry_gallery/image/OBOFoundry_omo_runtime.png
- suppl6_OBOFoundry_gallery/image/OBOFoundry_vt_heatmap.png
- suppl6_OBOFoundry_gallery/image/OBOFoundry_ncro_heatmap.png
- suppl6_OBOFoundry_gallery/image/OBOFoundry_fbcv_heatmap.png
- suppl6_OBOFoundry_gallery/image/OBOFoundry_flu.png
- suppl6_OBOFoundry_gallery/image/OBOFoundry_obcs_heatmap.png
- suppl6_OBOFoundry_gallery/image/OBOFoundry_ohpi_heatmap.png
- suppl6_OBOFoundry_gallery/image/OBOFoundry_poro.png
- suppl6_OBOFoundry_gallery/image/OBOFoundry_gsso_runtime.png
- suppl6_OBOFoundry_gallery/image/OBOFoundry_mro.png
- suppl6_OBOFoundry_gallery/image/OBOFoundry_fbdv_heatmap.png
- suppl6_OBOFoundry_gallery/image/OBOFoundry_ado.png
- suppl6_OBOFoundry_gallery/image/OBOFoundry_mcro.png
- suppl6_OBOFoundry_gallery/image/OBOFoundry_genepio.png
- suppl6_OBOFoundry_gallery/image/OBOFoundry_doid.png
- suppl6_OBOFoundry_gallery/image/OBOFoundry_hso_runtime.png
- suppl6_OBOFoundry_gallery/image/OBOFoundry_ecao_heatmap.png
- suppl6_OBOFoundry_gallery/image/OBOFoundry_cdao.png
- suppl6_OBOFoundry_gallery/image/OBOFoundry_ontoavida_heatmap.png
- suppl6_OBOFoundry_gallery/image/OBOFoundry_fbbi.png
- suppl6_OBOFoundry_gallery/image/OBOFoundry_pso.png
- suppl6_OBOFoundry_gallery/image/OBOFoundry_vsao_heatmap.png
- suppl6_OBOFoundry_gallery/image/OBOFoundry_hom_runtime.png
- suppl6_OBOFoundry_gallery/image/OBOFoundry_rnao_runtime.png
- suppl6_OBOFoundry_gallery/image/OBOFoundry_uberon_runtime.png
- suppl6_OBOFoundry_gallery/image/OBOFoundry_geo.png
- suppl6_OBOFoundry_gallery/image/OBOFoundry_dideo_runtime.png
- suppl6_OBOFoundry_gallery/image/OBOFoundry_fao_runtime.png
- suppl6_OBOFoundry_gallery/image/OBOFoundry_ino_runtime.png
- suppl6_OBOFoundry_gallery/image/OBOFoundry_idomal.png
- suppl6_OBOFoundry_gallery/image/OBOFoundry_xlmod.png
- suppl6_OBOFoundry_gallery/image/OBOFoundry_peco_runtime.png
- suppl6_OBOFoundry_gallery/image/OBOFoundry_ma.png
- suppl6_OBOFoundry_gallery/image/OBOFoundry_emap.png
- suppl6_OBOFoundry_gallery/image/OBOFoundry_zfs.png
- suppl6_OBOFoundry_gallery/image/OBOFoundry_mmusdv_runtime.png
- suppl6_OBOFoundry_gallery/image/OBOFoundry_mpio.png
- suppl6_OBOFoundry_gallery/image/OBOFoundry_cido.png
- suppl6_OBOFoundry_gallery/image/OBOFoundry_ohmi_runtime.png
- __MACOSX/suppl6_OBOFoundry_gallery/image/._OBOFoundry_ohmi_runtime.png
- suppl6_OBOFoundry_gallery/image/OBOFoundry_bfo_runtime.png
- suppl6_OBOFoundry_gallery/image/OBOFoundry_upheno_runtime.png
- suppl6_OBOFoundry_gallery/image/OBOFoundry_bila_runtime.png
- suppl6_OBOFoundry_gallery/image/OBOFoundry_ddpheno_runtime.png
- suppl6_OBOFoundry_gallery/image/OBOFoundry_mfoem_runtime.png
- suppl6_OBOFoundry_gallery/image/OBOFoundry_bco_heatmap.png
- suppl6_OBOFoundry_gallery/image/OBOFoundry_omit_heatmap.png
- suppl6_OBOFoundry_gallery/image/OBOFoundry_exo_runtime.png
- suppl6_OBOFoundry_gallery/image/OBOFoundry_zeco.png
- suppl6_OBOFoundry_gallery/image/OBOFoundry_cdao_heatmap.png
- suppl6_OBOFoundry_gallery/image/OBOFoundry_mi_heatmap.png
- suppl6_OBOFoundry_gallery/image/OBOFoundry_agro_heatmap.png
- suppl6_OBOFoundry_gallery/image/OBOFoundry_sepio_runtime.png
- suppl6_OBOFoundry_gallery/image/OBOFoundry_obcs.png
- suppl6_OBOFoundry_gallery/image/OBOFoundry_omrse_runtime.png
- suppl6_OBOFoundry_gallery/image/OBOFoundry_ms_heatmap.png
- suppl6_OBOFoundry_gallery/image/OBOFoundry_tgma_heatmap.png
- suppl6_OBOFoundry_gallery/image/OBOFoundry_caro.png
- suppl6_OBOFoundry_gallery/image/OBOFoundry_vbo_runtime.png
- suppl6_OBOFoundry_gallery/image/OBOFoundry_cvdo.png
- suppl6_OBOFoundry_gallery/image/OBOFoundry_aero_runtime.png
- suppl6_OBOFoundry_gallery/image/OBOFoundry_mro_heatmap.png
- suppl6_OBOFoundry_gallery/image/OBOFoundry_nomen_runtime.png
- suppl6_OBOFoundry_gallery/image/OBOFoundry_fma.png
- suppl6_OBOFoundry_gallery/image/OBOFoundry_ms.png
- suppl6_OBOFoundry_gallery/image/OBOFoundry_genepio_heatmap.png
- suppl6_OBOFoundry_gallery/image/OBOFoundry_eco_heatmap.png
- suppl6_OBOFoundry_gallery/image/OBOFoundry_xpo.png
- suppl6_OBOFoundry_gallery/image/OBOFoundry_olatdv.png
- suppl6_OBOFoundry_gallery/image/OBOFoundry_trans_heatmap.png
- suppl6_OBOFoundry_gallery/image/OBOFoundry_kisao.png
- suppl6_OBOFoundry_gallery/image/OBOFoundry_envo_runtime.png
- suppl6_OBOFoundry_gallery/image/OBOFoundry_labo.png
- suppl6_OBOFoundry_gallery/image/OBOFoundry_sbo_heatmap.png
- suppl6_OBOFoundry_gallery/image/OBOFoundry_zfa.png
- suppl6_OBOFoundry_gallery/image/OBOFoundry_olatdv_runtime.png
- suppl6_OBOFoundry_gallery/image/OBOFoundry_vo.png
- suppl6_OBOFoundry_gallery/image/OBOFoundry_dron_heatmap.png
- suppl6_OBOFoundry_gallery/image/OBOFoundry_hsapdv_runtime.png
- suppl6_OBOFoundry_gallery/image/OBOFoundry_rbo_runtime.png
- suppl6_OBOFoundry_gallery/image/OBOFoundry_proco_runtime.png
- suppl6_OBOFoundry_gallery/image/OBOFoundry_mondo_runtime.png
- suppl6_OBOFoundry_gallery/image/OBOFoundry_labo_heatmap.png
- suppl6_OBOFoundry_gallery/image/OBOFoundry_fbsp_runtime.png
- suppl6_OBOFoundry_gallery/image/OBOFoundry_fbbi_heatmap.png
- suppl6_OBOFoundry_gallery/image/OBOFoundry_poro_heatmap.png
- suppl6_OBOFoundry_gallery/image/OBOFoundry_sibo.png
- suppl6_OBOFoundry_gallery/image/OBOFoundry_aero.png
- __MACOSX/suppl6_OBOFoundry_gallery/image/._OBOFoundry_aero.png
- suppl6_OBOFoundry_gallery/image/OBOFoundry_mfmo.png
- suppl6_OBOFoundry_gallery/image/OBOFoundry_pdumdv.png
- suppl6_OBOFoundry_gallery/image/OBOFoundry_emapa.png
- suppl6_OBOFoundry_gallery/image/OBOFoundry_go_heatmap.png
- suppl6_OBOFoundry_gallery/image/OBOFoundry_fix_runtime.png
- suppl6_OBOFoundry_gallery/image/OBOFoundry_bco.png
- suppl6_OBOFoundry_gallery/image/OBOFoundry_ncbitaxon_runtime.png
- suppl6_OBOFoundry_gallery/image/OBOFoundry_apollo_sv.png
- suppl6_OBOFoundry_gallery/image/OBOFoundry_ado_heatmap.png
- suppl6_OBOFoundry_gallery/image/OBOFoundry_geno_heatmap.png
- suppl6_OBOFoundry_gallery/image/OBOFoundry_doid_runtime.png
- suppl6_OBOFoundry_gallery/image/OBOFoundry_agro.png
- suppl6_OBOFoundry_gallery/image/OBOFoundry_geo_runtime.png
- __MACOSX/suppl6_OBOFoundry_gallery/image/._OBOFoundry_geo_runtime.png
- suppl6_OBOFoundry_gallery/image/OBOFoundry_wbphenotype_heatmap.png
- suppl6_OBOFoundry_gallery/image/OBOFoundry_tao_runtime.png
- suppl6_OBOFoundry_gallery/image/OBOFoundry_cl.png
- suppl6_OBOFoundry_gallery/image/OBOFoundry_oae_runtime.png
- suppl6_OBOFoundry_gallery/image/OBOFoundry_aeo.png
- __MACOSX/suppl6_OBOFoundry_gallery/image/._OBOFoundry_aeo.png
- suppl6_OBOFoundry_gallery/image/OBOFoundry_zfs_runtime.png
- __MACOSX/suppl6_OBOFoundry_gallery/image/._OBOFoundry_zfs_runtime.png
- suppl6_OBOFoundry_gallery/image/OBOFoundry_wbls_heatmap.png
- suppl6_OBOFoundry_gallery/image/OBOFoundry_mmo_heatmap.png
- suppl6_OBOFoundry_gallery/image/OBOFoundry_bcgo_heatmap.png
- suppl6_OBOFoundry_gallery/image/OBOFoundry_mp.png
- suppl6_OBOFoundry_gallery/image/OBOFoundry_zp_runtime.png
[truncated: 355 more entries]
